# Supplementary material for: Household presentation of influenza and acute respiratory illnesses to a primary care sentinel network: retrospective database studies (2013–2018)
Source: BMC Public Health. 2020 Nov 20;20:1748. doi: 10.1186/s12889-020-09790-3 (PMC7677442; doi:10.1186/s12889-020-09790-3)
Supplement: Supplementary file 1 — Additional file 1. [file 12889_2020_9790_MOESM1_ESM.xlsx]

## Sheet: ASP Tables
		Season	Sex	AgeBand1	ONSPop	Total
		2013-14	F	00-04	1665310	48542
		2013-14	F	05-09	1555935	49454
		2013-14	F	10-14	1452668	45098
		2013-14	F	15-19	1584088	39573
		2013-14	F	20-24	1774376	39715
		2013-14	F	25-29	1844708	44277
		2013-14	F	30-34	1850268	49047
		2013-14	F	35-39	1687739	48695
		2013-14	F	40-44	1912301	54208
		2013-14	F	45-49	1986075	53869
		2013-14	F	50-54	1824684	47777
		2013-14	F	55-59	1574641	38845
		2013-14	F	60-64	1499767	35730
		2013-14	F	65-69	1498119	34084
		2013-14	F	70-74	1106851	22244
		2013-14	F	75-79	944545	15888
		2013-14	F	80+	1569773	18377
		2013-14	M	00-04	-1748820	-51136
		2013-14	M	05-09	-1631984	-51607
		2013-14	M	10-14	-1523725	-47178
		2013-14	M	15-19	-1670664	-44295
		2013-14	M	20-24	-1829362	-40623
		2013-14	M	25-29	-1840624	-39942
		2013-14	M	30-34	-1831757	-41990
		2013-14	M	35-39	-1681435	-41331
		2013-14	M	40-44	-1877592	-45769
		2013-14	M	45-49	-1939699	-47126
		2013-14	M	50-54	-1792829	-43376
		2013-14	M	55-59	-1539583	-36943
		2013-14	M	60-64	-1440004	-34081
		2013-14	M	65-69	-1419680	-34448
		2013-14	M	70-74	-998923	-23419
		2013-14	M	75-79	-798929	-17577
		2013-14	M	80+	-968359	-17928
		2014-15	F	00-04	1673217	50486
		2014-15	F	05-09	1597216	51731
		2014-15	F	10-14	1451558	46800
		2014-15	F	15-19	1572189	42362
		2014-15	F	20-24	1769057	42143
		2014-15	F	25-29	1857183	46969
		2014-15	F	30-34	1862898	51533
		2014-15	F	35-39	1701231	50805
		2014-15	F	40-44	1868974	54742
		2014-15	F	45-49	1983144	55252
		2014-15	F	50-54	1877446	50069
		2014-15	F	55-59	1610436	40891
		2014-15	F	60-64	1487843	35970
		2014-15	F	65-69	1528871	35568
		2014-15	F	70-74	1146831	23975
		2014-15	F	75-79	964595	16984
		2014-15	F	80+	1590733	19085
		2014-15	M	00-04	-1757740	-52880
		2014-15	M	05-09	-1675149	-54013
		2014-15	M	10-14	-1521497	-48562
		2014-15	M	15-19	-1658765	-46348
		2014-15	M	20-24	-1837360	-42467
		2014-15	M	25-29	-1861199	-43039
		2014-15	M	30-34	-1844311	-44250
		2014-15	M	35-39	-1694773	-43554
		2014-15	M	40-44	-1838430	-46832
		2014-15	M	45-49	-1935219	-48141
		2014-15	M	50-54	-1839842	-45456
		2014-15	M	55-59	-1576145	-38528
		2014-15	M	60-64	-1426088	-34372
		2014-15	M	65-69	-1446590	-35585
		2014-15	M	70-74	-1040581	-25267
		2014-15	M	75-79	-820363	-18529
		2014-15	M	80+	-999144	-19203
		2015-16	F	00-04	1674292	51497
		2015-16	F	05-09	1638558	53673
		2015-16	F	10-14	1465058	48274
		2015-16	F	15-19	1562775	44663
		2015-16	F	20-24	1759789	43739
		2015-16	F	25-29	1870588	49334
		2015-16	F	30-34	1870145	53590
		2015-16	F	35-39	1740276	53474
		2015-16	F	40-44	1831314	54776
		2015-16	F	45-49	1967553	56275
		2015-16	F	50-54	1927622	52055
		2015-16	F	55-59	1656661	42969
		2015-16	F	60-64	1482039	36376
		2015-16	F	65-69	1552351	36594
		2015-16	F	70-74	1187382	25350
		2015-16	F	75-79	973338	17551
		2015-16	F	80+	1597300	19378
		2015-16	M	00-04	-1760388	-53825
		2015-16	M	05-09	-1718905	-56261
		2015-16	M	10-14	-1535237	-49896
		2015-16	M	15-19	-1650514	-47710
		2015-16	M	20-24	-1832468	-44021
		2015-16	M	25-29	-1887380	-45264
		2015-16	M	30-34	-1857883	-46139
		2015-16	M	35-39	-1730642	-46141
		2015-16	M	40-44	-1805140	-47239
		2015-16	M	45-49	-1921807	-48925
		2015-16	M	50-54	-1883378	-47127
		2015-16	M	55-59	-1621661	-40327
		2015-16	M	60-64	-1422682	-34530
		2015-16	M	65-69	-1464784	-36414
		2015-16	M	70-74	-1081238	-26607
		2015-16	M	75-79	-830890	-19073
		2015-16	M	80+	-1024289	-20112
		2016-17	F	00-04	1671407	51465
		2016-17	F	05-09	1672583	55367
		2016-17	F	10-14	1497833	49821
		2016-17	F	15-19	1547611	46082
		2016-17	F	20-24	1735865	44754
		2016-17	F	25-29	1887371	51168
		2016-17	F	30-34	1874726	55044
		2016-17	F	35-39	1783165	55552
		2016-17	F	40-44	1778839	54438
		2016-17	F	45-49	1963255	57322
		2016-17	F	50-54	1961512	53762
		2016-17	F	55-59	1707241	44877
		2016-17	F	60-64	1494368	36904
		2016-17	F	65-69	1561477	36593
		2016-17	F	70-74	1243844	27723
		2016-17	F	75-79	968214	17812
		2016-17	F	80+	1617836	19976
		2016-17	M	00-04	-1757639	-53917
		2016-17	M	05-09	-1755683	-57938
		2016-17	M	10-14	-1572421	-51821
		2016-17	M	15-19	-1631799	-48651
		2016-17	M	20-24	-1824091	-44358
		2016-17	M	25-29	-1924216	-47028
		2016-17	M	30-34	-1874897	-47882
		2016-17	M	35-39	-1773846	-47895
		2016-17	M	40-44	-1756427	-47459
		2016-17	M	45-49	-1919824	-49667
		2016-17	M	50-54	-1911583	-48439
		2016-17	M	55-59	-1670419	-41978
		2016-17	M	60-64	-1436605	-35271
		2016-17	M	65-69	-1470578	-36252
		2016-17	M	70-74	-1137445	-28890
		2016-17	M	75-79	-827832	-19300
		2016-17	M	80+	-1055615	-21197
		2017-18	F	00-04	1671407	51490
		2017-18	F	05-09	1672583	56554
		2017-18	F	10-14	1497833	51731
		2017-18	F	15-19	1547611	46965
		2017-18	F	20-24	1735865	46807
		2017-18	F	25-29	1887371	52377
		2017-18	F	30-34	1874726	56544
		2017-18	F	35-39	1783165	57845
		2017-18	F	40-44	1778839	54205
		2017-18	F	45-49	1963255	57820
		2017-18	F	50-54	1961512	54930
		2017-18	F	55-59	1707241	46688
		2017-18	F	60-64	1494368	38009
		2017-18	F	65-69	1561477	35402
		2017-18	F	70-74	1243844	30432
		2017-18	F	75-79	968214	18610
		2017-18	F	80+	1617836	20577
		2017-18	M	00-04	-1757639	-53613
		2017-18	M	05-09	-1755683	-59411
		2017-18	M	10-14	-1572421	-54058
		2017-18	M	15-19	-1631799	-48832
		2017-18	M	20-24	-1824091	-45707
		2017-18	M	25-29	-1924216	-48880
		2017-18	M	30-34	-1874897	-49459
		2017-18	M	35-39	-1773846	-50255
		2017-18	M	40-44	-1756427	-47577
		2017-18	M	45-49	-1919824	-50467
		2017-18	M	50-54	-1911583	-49396
		2017-18	M	55-59	-1670419	-43649
		2017-18	M	60-64	-1436605	-36348
		2017-18	M	65-69	-1470578	-34446
		2017-18	M	70-74	-1137445	-31867
		2017-18	M	75-79	-827832	-19942
		2017-18	M	80+	-1055615	-22180

## Sheet: Summary
	Population and Households	2013-14	2014-15	2015-16	2016-17	2017-18		Cases	2013-14	2014-15	2015-16	2016-17	2017-18	p Values	2013-14	2014-15	2015-16	2016-17	2017-18		Cases	2013-14	2014-15	2015-16	2016-17	2017-18	p Values	2013-14	2014-15	2015-16	2016-17	2017-18		Cases	2013-14	2014-15	2015-16	2016-17	2017-18	p Values	2013-14	2014-15	2015-16	2016-17	2017-18
	Database population							Cases in Population	ILI						ILI %						Cases in Population	LRTI						LRTI %						Cases in Population	URTI						URTI %
	Total	1871759	1933114	1979770	2020688	2060653		Total	4879	8423	8600	6342	11661		0.00260664	0.00435722	0.00434394	0.00313853	0.00565889		P	51929	59456	54859	55618	53646		0.0277434	0.0307566	0.0277098	0.0275243	0.0260335		P	119133	128999	123870	113666	110608		0.0636476	0.0667312	0.0625679	0.0562511	0.0536762
	Male	926168	957081	979649	999459	1020669		Male	2033	3535	3645	2524	4834	0.0249585	0.00219507	0.00369352	0.00372072	0.00252537	0.00473611		M	22658	25886	23765	24229	23138	0.438369	0.0244642	0.0270468	0.0242587	0.0242421	0.0226694		M	48241	52516	50725	45729	45691	1.6309e-06	0.0520867	0.054871	0.0517787	0.0457538	0.0447657
	Female	945591	976033	1000121	1021229	1039984		Female	2846	4888	4955	3818	6827		0.00300976	0.00500803	0.0049544	0.00373863	0.00656452		F	29271	33570	31094	31389	30508		0.0309552	0.0343943	0.0310902	0.0307365	0.0293351		F	70892	76483	73145	67937	64917		0.0749711	0.0783611	0.0731362	0.0665247	0.0624212
	Households (<12 and >1)								ILI in the Household						ILI in the Household %							LRTI in the Household						LRTI in the Household %							URTI in the Household						URTI in the Household %
	Population	1344192	1402391	1449179	1486603	1523073
	Households	456564	473480	486705	497496	507453		Cases in Households	103	321	280	198	505		0.000225598	0.000677959	0.000575297	0.000397993	0.000995166		Cases in Household	2267	2769	2333	2458	2548		0.00496535	0.00584819	0.00479346	0.00494074	0.00502115		Cases in Household	14137	16044	14191	11792	12339		0.0309639	0.0338853	0.0291573	0.0237027	0.0243156
	Median Age	37	36	36	36	36		Median Age	31	37	32	34	41								Median Age	46	51	48	56	57								Median Age	6	7	7	8	8
	Lower Quartile Age Range	17	17	17	17	17		Lower Quartile Age Range	10	10	9	12	17								Lower Quartile Age Range	9	15	10	22	24								Lower Quartile Age Range	2	2	2	2	3
	Upper Quartile Age Range	54	54	54	54	54		Upper Quartile Age Range	46	58	44	53	60								Upper Quartile Age Range	70	73	71	75	76								Upper Quartile Age Range	31	32	30	32	32
	Under 5 Households	80197	83332	85059	85398	85130		Under 5 Households	50	97	120	63	131	2.5244e-07	0.000623465	0.00116402	0.00141079	0.000737722	0.00153882		Under 5 Households	814	908	817	714	752	1.28363e-08	0.01015	0.0108962	0.0096051	0.00836085	0.00883355		Under 5 Households	10677	11626	10479	8467	8686	1.66722e-21	0.133135	0.139514	0.123197	0.0991475	0.102032
	No Under 5 Households	376367	390148	401646	412098	422323		No Under 5 Households	53	224	160	135	374		0.00014082	0.000574141	0.000398361	0.000327592	0.000885578		No Under 5 Households	1453	1861	1516	1744	1796		0.00386059	0.00476998	0.00377447	0.004232	0.00425267		No Under 5 Households	3460	4418	3712	3325	3653		0.00919315	0.0113239	0.00924197	0.00806847	0.00864978
	Household Size (Count of Households)							Household Size (Count of Households)													Household Size (Count of Households)													Household Size (Count of Households)
	2	221491	226928	230881	233894	236531		2	18	85	44	45	159	5.28275e-07	8.12674e-05	0.000374568	0.000190574	0.000192395	0.000672216		2	692	894	762	883	872	3.62987e-05	0.00312428	0.00393958	0.0033004	0.00377521	0.00368662		2	1304	1568	1246	1069	1041	2.37199e-07	0.00588737	0.00690968	0.00539672	0.00457045	0.00440111
	3	112161	115669	118410	121216	123289		3	20	79	67	56	87		0.000178315	0.000682983	0.000565831	0.000461985	0.000705659		3	477	535	417	417	527		0.00425282	0.00462527	0.00352166	0.00344014	0.00427451		3	3319	3628	3147	2556	2725		0.0295914	0.0313654	0.0265771	0.0210863	0.0221025
	4	78499	83463	87412	90594	93667		4	32	82	96	46	130		0.000407649	0.000982471	0.00109825	0.00050776	0.0013879		4	438	535	467	481	423		0.00557969	0.00641003	0.00534252	0.0053094	0.004516		4	4526	5047	4542	3711	3882		0.0576568	0.0604699	0.0519608	0.040963	0.0414447
	5	27760	29686	31404	32387	33684		5	7	44	35	30	56		0.000252161	0.00148218	0.00111451	0.000926298	0.00166251		5	225	283	284	243	270		0.00810519	0.00953311	0.00904343	0.00750301	0.00801568		5	2494	2833	2451	2101	2246		0.0898415	0.0954322	0.0780474	0.0648717	0.0666785
	Above5	16653	17734	18598	19405	20282		Above5	26	31	38	21	73		0.00156128	0.00174805	0.00204323	0.0010822	0.00359925		Above5	435	522	403	434	456		0.0261214	0.029435	0.021669	0.0223654	0.022483		Above5	2494	2968	2805	2355	2445		0.149763	0.167362	0.150823	0.12136	0.12055
	Risk Groups							Risk Groups													Risk Groups													Risk Groups
	Asplenia Households	5974	6523	7001	7398	7852		Asplenia Households	0	2	0	2	6	0.324119	0	0.000306607	0	0.000270343	0.000764137		Asplenia Households	17	13	9	17	21	0.229065	0.00284566	0.00199295	0.00128553	0.00229792	0.00267448		Asplenia Households	48	71	46	53	56	0.222915	0.00803482	0.0108846	0.00657049	0.0071641	0.00713194
	Asthma Households	83164	85592	88214	89389	91503		Asthma Households	8	25	14	15	42	0.545201	9.61955e-05	0.000292083	0.000158705	0.000167806	0.000459001		Asthma Households	385	401	357	395	350	0.0150755	0.00462941	0.00468502	0.00404698	0.00441889	0.00382501		Asthma Households	1063	1218	999	842	968	0.0765968	0.012782	0.0142303	0.0113247	0.0094195	0.0105789
	CHD Households	60419	63498	65559	67729	69816		CHD Households	4	25	9	8	44	0.0102424	6.62043e-05	0.000393713	0.000137281	0.000118118	0.000630228		CHD Households	335	433	346	437	456	0.0018129	0.00554461	0.00681911	0.00527769	0.00645218	0.00653145		CHD Households	260	339	269	263	259	0.130106	0.00430328	0.00533875	0.00410317	0.00388312	0.00370975
	CKD Households	32891	33900	34218	35157	35610		CKD Households	1	20	3	8	19	0.00843821	3.04035e-05	0.000589971	8.76732e-05	0.000227551	0.000533558		CKD Households	236	309	208	274	309	0.00639903	0.00717522	0.00911504	0.00607867	0.00779361	0.00867734		CKD Households	81	97	104	77	79	0.513112	0.00246268	0.00286136	0.00303934	0.00219018	0.00221848
	Diabetes Households	57128	60682	63456	66233	68423		Diabetes Households	3	31	14	13	49	0.0271106	5.25137e-05	0.00051086	0.000220625	0.000196277	0.000716133		Diabetes Households	264	336	272	326	336	0.223814	0.0046212	0.00553706	0.00428643	0.00492202	0.00491063		Diabetes Households	255	357	274	270	302	0.00121349	0.00446366	0.00588313	0.00431795	0.00407652	0.00441372
	Immuno Households	23409	24875	26994	28077	28400		Immuno Households	3	6	7	8	14	0.68672	0.000128156	0.000241206	0.000259317	0.000284931	0.000492958		Immuno Households	90	118	111	122	116	0.485058	0.00384468	0.00474372	0.00411202	0.00434519	0.00408451		Immuno Households	184	199	155	131	117	0.060634	0.00786022	0.008	0.00574202	0.00466574	0.00411972
	Liver Households	4771	5202	5621	6073	6575		Liver Households	0	4	0	2	4	0.361422	0	0.000768935	0	0.000329327	0.000608365		Liver Households	27	21	15	15	20	0.175929	0.00565919	0.00403691	0.00266856	0.00246995	0.00304183		Liver Households	28	29	28	20	36	0.216869	0.00586879	0.00557478	0.00498132	0.00329327	0.00547529
	MorbidObesity Households	30401	32421	34540	36834	39414		MorbidObesity Households	1	19	11	6	19	0.189635	3.28937e-05	0.00058604	0.000318471	0.000162893	0.000482062		MorbidObesity Households	134	122	129	147	127	0.0596807	0.00440775	0.00376299	0.0037348	0.00399088	0.00322221		MorbidObesity Households	238	298	263	234	272	0.0338503	0.00782869	0.00919157	0.00761436	0.00635283	0.0069011
	Neuro Households	29638	31516	32975	34275	35470		Neuro Households	1	14	4	5	32	0.00334799	3.37405e-05	0.000444219	0.000121304	0.000145879	0.000902171		Neuro Households	222	291	245	326	365	1.2289e-07	0.00749038	0.00923341	0.00742987	0.00951131	0.0102904		Neuro Households	129	181	151	135	120	0.259276	0.00435252	0.00574311	0.00457923	0.00393873	0.00338314
	Pregnancy Households	14088	14739	15328	14541	14429		Pregnancy Households	1	1	0	0	4	0.347805	7.09824e-05	6.78472e-05	0	0	0.000277219		Pregnancy Households	16	31	26	17	23	0.312584	0.00113572	0.00210326	0.00169624	0.00116911	0.00159401		Pregnancy Households	256	310	228	181	168	0.00173249	0.0181715	0.0210326	0.0148747	0.0124476	0.0116432
	Respiratory Households	22462	23732	24781	25922	26857		Respiratory Households	0	8	3	6	6	0.149308	0	0.000337098	0.00012106	0.000231464	0.000223405		Respiratory Households	167	187	154	209	206	0.0432078	0.00743478	0.00787966	0.00621444	0.00806265	0.00767025		Respiratory Households	68	77	58	59	69	0.525444	0.00302734	0.00324456	0.0023405	0.00227606	0.00256916
	NHS Region							NHS Region													NHS Region													NHS Region
	London	76214	81538	86010	88683	91570	Regions won't add up to the total households as the same Household identifier can link to practices in different regions. So a household can reside in more than one region	London	36	120	100	62	85	1.89256e-09	0.000472354	0.00147171	0.00116266	0.000699119	0.000928252		London	252	368	320	321	311	5.05938e-06	0.00330648	0.00451323	0.0037205	0.00361963	0.00339631		London	4238	5130	4282	3591	3280	1.96842e-28	0.0556066	0.0629155	0.0497849	0.0404925	0.0358196
	Midlands And East	87657	90656	93086	94968	96442		Midlands And East	14	56	44	38	87		0.000159713	0.00061772	0.000472681	0.000400135	0.000902097		Midlands And East	542	633	513	617	541		0.00618319	0.00698244	0.00551103	0.00649693	0.00560959		Midlands And East	2072	2194	1906	1591	1756		0.0236376	0.0242014	0.0204757	0.016753	0.0182078
	North	135095	138965	140879	142826	144722		North	17	59	49	45	141		0.000125837	0.000424567	0.000347816	0.000315069	0.000974282		North	762	961	781	754	977		0.00564048	0.00691541	0.00554376	0.00527915	0.00675087		North	3822	4396	4222	3557	3854		0.0282912	0.0316339	0.029969	0.0249044	0.0266304
	South	157756	162488	166901	171169	174836		South	36	86	87	53	192		0.000228201	0.00052927	0.000521267	0.000309636	0.00109817		South	711	807	719	766	719		0.00450696	0.00496652	0.00430794	0.00447511	0.00411243		South	4005	4324	3781	3053	3449		0.0253873	0.0266112	0.0226541	0.0178362	0.0197271
	IMD Quintile							IMD Quintile													IMD Quintile													IMD Quintile
	Missing	1425	1542	1665	1828	2440		Missing	0	2	0	4	4	0.0108458	0	0.00129702	0	0.00218818	0.00163934		Missing	12	12	10	4	11	7.55084e-06	0.00842105	0.0077821	0.00600601	0.00218818	0.0045082		Missing	64	88	91	62	94		0.0449123	0.0570687	0.0546547	0.0339168	0.0385246
	1 (most deprived)	62958	65714	68297	70509	72219		1 (most deprived)	10	60	43	40	76		0.000158836	0.000913047	0.000629603	0.000567303	0.00105235		1 (most deprived)	394	481	357	380	454		0.00625814	0.0073196	0.00522717	0.00538938	0.00628643		1 (most deprived)	3082	3562	3338	2878	2998	1.27574e-13	0.0489533	0.0542046	0.0488748	0.0408175	0.0415126
	2	70118	73354	75917	78057	80220		2	29	61	57	19	97		0.000413589	0.000831584	0.00075082	0.000243412	0.00120917		2	365	406	355	417	384		0.00520551	0.0055348	0.00467616	0.00534225	0.00478684		2	2741	3237	2885	2308	2229		0.0390912	0.0441285	0.038002	0.0295681	0.0277861
	3	83221	86303	88416	90398	91939		3	22	53	51	34	113		0.000264356	0.000614115	0.000576819	0.000376115	0.00122908		3	359	474	375	414	484		0.00431382	0.00549228	0.00424131	0.00457975	0.00526436		3	2399	2923	2482	2069	2146		0.0288269	0.033869	0.0280718	0.0228877	0.0233416
	4	103807	107356	109977	112055	113941		4	18	56	57	39	102		0.000173399	0.000521629	0.00051829	0.000348043	0.0008952		4	455	641	546	542	604		0.00438313	0.00597079	0.00496467	0.00483691	0.00530099		4	2724	2872	2386	2028	2245		0.026241	0.0267521	0.0216954	0.0180983	0.0197032
	5 (least deprived)	135035	139211	142433	144649	146694		5 (least deprived)	24	89	72	62	113		0.000177732	0.000639317	0.000505501	0.000428624	0.000770311		5 (least deprived)	682	755	690	701	611		0.00505054	0.00542342	0.00484438	0.00484621	0.00416513		5 (least deprived)	3127	3362	3009	2447	2627		0.023157	0.0241504	0.0211257	0.0169168	0.017908
	RuralUrbanClassification							RuralUrbanClassification													RuralUrbanClassification													RuralUrbanClassification
	Missing	760	849	957	1106	1714		Missing	0	2	0	4	2	2.30329e-09	0	0.00235571	0	0.00361664	0.00116686		Missing	6	8	6	0	6		0.00789474	0.00942285	0.00626959	0	0.00350058		Missing	41	50	54	47	66		0.0539474	0.0588928	0.0564263	0.0424955	0.0385064
	CityandTown	220480	226242	231252	236490	240315		CityandTown	32	110	72	74	244		0.000145138	0.000486205	0.000311349	0.00031291	0.00101533		CityandTown	1133	1379	1107	1194	1199	0.00217372	0.00513879	0.00609524	0.00478699	0.00504884	0.00498928		CityandTown	6086	6704	6082	5065	5523	7.10995e-11	0.0276034	0.029632	0.0263003	0.0214174	0.0229823
	Conurbation	134692	141843	147779	151794	155681		Conurbation	46	142	130	84	142		0.00034152	0.00100111	0.000879692	0.000553382	0.000912122		Conurbation	585	751	641	624	765		0.00434324	0.00529459	0.00433756	0.00411083	0.00491389		Conurbation	5873	6900	6118	5152	5123		0.0436032	0.0486453	0.0413997	0.0339407	0.032907
	Rural	100632	104546	106717	108106	109743		Rural	25	67	78	36	117		0.00024843	0.000640866	0.000730905	0.000333006	0.00106613		Rural	543	631	579	640	578		0.0053959	0.00603562	0.00542556	0.00592012	0.00526685		Rural	2137	2390	1937	1528	1627		0.0212358	0.0228608	0.0181508	0.0141343	0.0148255
	ModalHouseholdEthnicity							ModalHouseholdEthnicity													ModalHouseholdEthnicity													ModalHouseholdEthnicity
	Missing	47118	46537	45577	44697	43722		Missing	4	19	16	10	45	0.0133505	8.48932e-05	0.000408277	0.000351054	0.000223729	0.00102923		Missing	138	147	144	123	139		0.00292882	0.00315878	0.00315949	0.00275186	0.00317918		Missing	678	742	622	491	509		0.0143894	0.0159443	0.0136472	0.0109851	0.0116417
	A	24978	26260	27284	28247	29350		A	24	56	57	44	95		0.000960846	0.00213252	0.00208914	0.00155769	0.0032368		A	194	271	188	184	200	0.00351503	0.00776683	0.0103199	0.00689049	0.00651397	0.00681431		A	2233	2948	2548	1967	2045	4.33192e-12	0.0893987	0.112262	0.0933881	0.0696357	0.0696763
	B	11910	12492	13112	13595	13954		B	2	13	12	4	6		0.000167926	0.00104067	0.000915192	0.000294226	0.000429984		B	24	48	54	41	28		0.00201511	0.00384246	0.00411836	0.00301581	0.00200659		B	714	764	558	516	486		0.0599496	0.0611591	0.0425564	0.0379551	0.0348287
	M	15830	17296	18609	19783	21375		M	4	24	20	11	24		0.000252685	0.0013876	0.00107475	0.000556033	0.00112281		M	76	72	64	59	71		0.00480101	0.00416281	0.0034392	0.00298236	0.00332164		M	629	706	597	520	592		0.0397347	0.0408187	0.0320813	0.0262852	0.0276959
	O	2569	2774	2987	3174	3469		O	0	8	6	4	0		0	0.00288392	0.0020087	0.00126024	0		O	16	11	14	12	12		0.0062281	0.00396539	0.00468698	0.00378072	0.00345921		O	168	190	171	153	179		0.0653951	0.0684932	0.0572481	0.0482042	0.0515999
	W	354159	368121	379136	388000	395583		W	69	201	169	125	335		0.000194828	0.000546016	0.00044575	0.000322165	0.000846851		W	1819	2220	1869	2039	2098		0.00513611	0.00603063	0.00492963	0.00525515	0.00530356		W	9715	10694	9695	8145	8528		0.0274312	0.0290502	0.0255713	0.0209923	0.0215581

## Sheet: Table 1
		2013-14	2014-15	2015-16	2016-17	2017-18					Season	Sex	AgeBand	Denom	ILITransmittedIntheHousehold	LRTITransmittedIntheHousehold	URTITransmittedIntheHousehold
ILI	Household transmission(n)	103	321	280	198	505					2013-14	F	00-04	48542	8	219	3009
	% of all cases	0.000225598	0.000677959	0.000575297	0.000397993	0.000995166					2014-15	F	00-04	50486	23	226	3183
	Median (25th and 75th quartile)	31 (10-46)	37 (10-58)	32 (9-44)	34 (12-53)	41 (17-60)					2015-16	F	00-04	51497	22	200	2919
LRTI	Household transmission(n)	2267	2769	2333	2458	2548					2016-17	F	00-04	51465	14	168	2296
	% of all cases	0.00496535	0.00584819	0.00479346	0.00494074	0.00502115					2017-18	F	00-04	51490	18	193	2373
	Median (25th and 75th quartile)	46 (9-70)	51 (15-73)	48 (10-71)	56 (22-75)	57 (24-76)								253480	85	1006	13780
URTI	Household transmission(n)	14137	16044	14191	11792	12339									0.0335332	0.396875	5.43633
	% of all cases	0.0309639	0.0338853	0.0291573	0.0237027	0.0243156					2013-14	M	00-04	51136	9	225	3271
	Median (25th and 75th quartile)	6 (2-31)	7 (2-32)	7 (2-30)	8 (2-32)	8 (3-32)					2014-15	M	00-04	52880	17	244	3503
											2015-16	M	00-04	53825	22	248	3179
											2016-17	M	00-04	53917	13	226	2509
											2017-18	M	00-04	53613	19	206	2443
														265371	80	1149	14905
															0.0301465	0.432979	5.61666

## Sheet: Fig n Table 2
	ILI					LRTI					URTI
Household Size (Count of Households) ILI	2013-14	2014-15	2015-16	2016-17	2017-18	2013-14	2014-15	2015-16	2016-17	2017-18	2013-14	2014-15	2015-16	2016-17	2017-18
2	8.12674e-05	0.000374568	0.000190574	0.000192395	0.000672216	0.00312428	0.00393958	0.0033004	0.00377521	0.00368662	0.00588737	0.00690968	0.00539672	0.00457045	0.00440111
3	0.000178315	0.000682983	0.000565831	0.000461985	0.000705659	0.00425282	0.00462527	0.00352166	0.00344014	0.00427451	0.0295914	0.0313654	0.0265771	0.0210863	0.0221025
4	0.000407649	0.000982471	0.00109825	0.00050776	0.0013879	0.00557969	0.00641003	0.00534252	0.0053094	0.004516	0.0576568	0.0604699	0.0519608	0.040963	0.0414447
5	0.000252161	0.00148218	0.00111451	0.000926298	0.00166251	0.00810519	0.00953311	0.00904343	0.00750301	0.00801568	0.0898415	0.0954322	0.0780474	0.0648717	0.0666785
Above5	0.00156128	0.00174805	0.00204323	0.0010822	0.00359925	0.0261214	0.029435	0.021669	0.0223654	0.022483	0.149763	0.167362	0.150823	0.12136	0.12055
Household Size (Count of Households) ILI	2013-14	2014-15	2015-16	2016-17	2017-18						2013-14	2014-15	2015-16	2016-17	2017-18
2	8.12674e-05	0.000374568	0.000190574	0.000192395	0.000672216						0.00588737	0.00690968	0.00539672	0.00457045	0.00440111
3	0.000178315	0.000682983	0.000565831	0.000461985	0.000705659						0.0295914	0.0313654	0.0265771	0.0210863	0.0221025
4	0.000407649	0.000982471	0.00109825	0.00050776	0.0013879						0.0576568	0.0604699	0.0519608	0.040963	0.0414447
5	0.000252161	0.00148218	0.00111451	0.000926298	0.00166251						0.0898415	0.0954322	0.0780474	0.0648717	0.0666785
Above5	0.00156128	0.00174805	0.00204323	0.0010822	0.00359925						0.149763	0.167362	0.150823	0.12136	0.12055
Household Size (Count of Households) LRTI	2013-14	2014-15	2015-16	2016-17	2017-18
2	0.00312428	0.00393958	0.0033004	0.00377521	0.00368662
3	0.00425282	0.00462527	0.00352166	0.00344014	0.00427451
4	0.00557969	0.00641003	0.00534252	0.0053094	0.004516
5	0.00810519	0.00953311	0.00904343	0.00750301	0.00801568
Above5	0.0261214	0.029435	0.021669	0.0223654	0.022483
Household Size (Count of Households) URTI	2013-14	2014-15	2015-16	2016-17	2017-18
2	0.00588737	0.00690968	0.00539672	0.00457045	0.00440111
3	0.0295914	0.0313654	0.0265771	0.0210863	0.0221025
4	0.0576568	0.0604699	0.0519608	0.040963	0.0414447
5	0.0898415	0.0954322	0.0780474	0.0648717	0.0666785
Above5	0.149763	0.167362	0.150823	0.12136	0.12055

## Sheet: Fig n Table 3
IMD Quintile ILI	2013-14	2014-15	2015-16	2016-17	2017-18
1 (most deprived)	0.000158836	0.000913047	0.000629603	0.000567303	0.00105235
2	0.000413589	0.000831584	0.00075082	0.000243412	0.00120917
3	0.000264356	0.000614115	0.000576819	0.000376115	0.00122908
4	0.000173399	0.000521629	0.00051829	0.000348043	0.0008952
5 (least deprived)	0.000177732	0.000639317	0.000505501	0.000428624	0.000770311
IMD Quintile LRTI	2013-14	2014-15	2015-16	2016-17	2017-18
1 (most deprived)	0.00625814	0.0073196	0.00522717	0.00538938	0.00628643
2	0.00520551	0.0055348	0.00467616	0.00534225	0.00478684
3	0.00431382	0.00549228	0.00424131	0.00457975	0.00526436
4	0.00438313	0.00597079	0.00496467	0.00483691	0.00530099
5 (least deprived)	0.00505054	0.00542342	0.00484438	0.00484621	0.00416513
IMD Quintile URTI	2013-14	2014-15	2015-16	2016-17	2017-18
1 (most deprived)	0.0489533	0.0542046	0.0488748	0.0408175	0.0415126
2	0.0390912	0.0441285	0.038002	0.0295681	0.0277861
3	0.0288269	0.033869	0.0280718	0.0228877	0.0233416
4	0.026241	0.0267521	0.0216954	0.0180983	0.0197032
5 (least deprived)	0.023157	0.0241504	0.0211257	0.0169168	0.017908

## Sheet: Fig and table 4
ILI	2013-14	2014-15	2015-16	2016-17	2017-18
Under 5 Households	0.000623465	0.00116402	0.00141079	0.000737722	0.00153882
No Under 5 Households	0.00014082	0.000574141	0.000398361	0.000327592	0.000885578
LRTI	2013-14	2014-15	2015-16	2016-17	2017-18
Under 5 Households	0.01015	0.0108962	0.0096051	0.00836085	0.00883355
No Under 5 Households	0.00386059	0.00476998	0.00377447	0.004232	0.00425267
URTI	2013-14	2014-15	2015-16	2016-17	2017-18
Under 5 Households	0.133135	0.139514	0.123197	0.0991475	0.102032
No Under 5 Households	0.00919315	0.0113239	0.00924197	0.00806847	0.00864978

## Sheet: P Values
	Cases	2013-14	2014-15	2015-16	2016-17	2017-18	Total		Cases	2013-14	2014-15	2015-16	2016-17	2017-18	Total		Cases	2013-14	2014-15	2015-16	2016-17	2017-18	Total
	Cases in Population	ILI							Cases in Population	LRTI							Cases in Population	URTI
	Male	2033	3535	3645	2524	4834	16571		M	22658	25886	23765	24229	23138	119676		M	48241	52516	50725	45729	45691	242902
	Female	2846	4888	4955	3818	6827	23334		F	29271	33570	31094	31389	30508	155832		F	70892	76483	73145	67937	64917	353374
		4879	8423	8600	6342	11661	39905			51929	59456	54859	55618	53646	275508			119133	128999	123870	113666	110608	596276
	Expected Values	2026.06	3497.75	3571.25	2633.59	4842.36	16571		Expected Values	22557.1	25826.7	23829.8	24159.5	23302.9	119676		Expected Values	48530.6	52549.7	50460.3	46303.6	45057.8	242902
	Expected Values	2852.94	4925.25	5028.75	3708.41	6818.64	23334		Expected Values	29371.9	33629.3	31029.2	31458.5	30343.1	155832		Expected Values	70602.4	76449.3	73409.7	67362.4	65550.2	353374
		4879	8423	8600	6342	11661	39905			51929	59456	54859	55618	53646	275508			119133	128999	123870	113666	110608	596276
		0.0249585	p							0.438369	p							1.6309e-06	p
	Cases	2013-14	2014-15	2015-16	2016-17	2017-18	Total		Cases	2013-14	2014-15	2015-16	2016-17	2017-18	Total		Cases	2013-14	2014-15	2015-16	2016-17	2017-18	Total
	Under 5 Households	50	97	120	63	131	461		Under 5 Households	814	908	817	714	752	4005		Under 5 Households	10677	11626	10479	8467	8686	49935
	No Under 5 Households	53	224	160	135	374	946		No Under 5 Households	1453	1861	1516	1744	1796	8370		No Under 5 Households	3460	4418	3712	3325	3653	18568
		103	321	280	198	505	1407			2267	2769	2333	2458	2548	12375			14137	16044	14191	11792	12339	68503
	Expected Values	33.7477	105.175	91.7413	64.8742	165.462	461		Expected Values	733.684	896.149	755.044	795.498	824.625	4005		Expected Values	10305.1	11695.2	10344.5	8595.73	8994.47	49935
	Expected Values	69.2523	215.825	188.259	133.126	339.538	946		Expected Values	1533.32	1872.85	1577.96	1662.5	1723.37	8370		Expected Values	3831.89	4348.79	3846.52	3196.27	3344.53	18568
		103	321	280	198	505	1407			2267	2769	2333	2458	2548	12375			14137	16044	14191	11792	12339	68503
		2.5244e-07	p							1.28363e-08	p							1.66722e-21	p
	Household Size	2013-14	2014-15	2015-16	2016-17	2017-18	Total		Household Size	2013-14	2014-15	2015-16	2016-17	2017-18	Total		Household Size	2013-14	2014-15	2015-16	2016-17	2017-18	Total
	2	18	85	44	45	159	351		2	692	894	762	883	872	4103		2	1304	1568	1246	1069	1041	6228
	3	20	79	67	56	87	309		3	477	535	417	417	527	2373		3	3319	3628	3147	2556	2725	15375
	4	32	82	96	46	130	386		4	438	535	467	481	423	2344		4	4526	5047	4542	3711	3882	21708
	5	7	44	35	30	56	172		5	225	283	284	243	270	1305		5	2494	2833	2451	2101	2246	12125
	Above5	26	31	38	21	73	189		Above5	435	522	403	434	456	2250		Above5	2494	2968	2805	2355	2445	13067
		103	321	280	198	505	1407			2267	2769	2333	2458	2548	12375			14137	16044	14191	11792	12339	68503
	Expected Values	25.6951	80.0789	69.8507	49.3945	125.981	351		Expected Values	751.636	918.077	773.519	814.964	844.804	4103		Expected Values	1285.28	1458.65	1290.19	1072.08	1121.81	6228
	Expected Values	22.6205	70.4968	61.4925	43.484	110.906	309		Expected Values	434.714	530.977	447.37	471.34	488.598	2373		Expected Values	3172.95	3600.96	3185.07	2646.63	2769.4	15375
	Expected Values	28.2573	88.064	76.8159	54.3198	138.543	386		Expected Values	429.402	524.488	441.903	465.58	482.627	2344		Expected Values	4479.89	5084.2	4497	3736.78	3910.12	21708
	Expected Values	12.5913	39.2409	34.2289	24.2047	61.7342	172		Expected Values	239.065	292.004	246.025	259.207	268.698	1305		Expected Values	2502.24	2839.78	2511.8	2087.18	2184	12125
	Expected Values	13.8358	43.1194	37.6119	26.597	67.8358	189		Expected Values	412.182	503.455	424.182	446.909	463.273	2250		Expected Values	2696.64	3060.41	2706.94	2249.33	2353.67	13067
		103	321	280	198	505	1407			2267	2769	2333	2458	2548	12375			14137	16044	14191	11792	12339	68503
		5.28275e-07	p							3.62987e-05	p							2.37199e-07	p
	IMD Quintile	2013-14	2014-15	2015-16	2016-17	2017-18	Total		IMD Quintile	2013-14	2014-15	2015-16	2016-17	2017-18	Total		IMD Quintile	2013-14	2014-15	2015-16	2016-17	2017-18	Total
	1 (most deprived)	10	60	43	40	76	229		1 (most deprived)	394	481	357	380	454	2066		1 (most deprived)	3082	3562	3338	2878	2998	15858
	2	29	61	57	19	97	263		2	365	406	355	417	384	1927		2	2741	3237	2885	2308	2229	13400
	3	22	53	51	34	113	273		3	359	474	375	414	484	2106		3	2399	2923	2482	2069	2146	12019
	4	18	56	57	39	102	272		4	455	641	546	542	604	2788		4	2724	2872	2386	2028	2245	12255
	5 (least deprived)	24	89	72	62	113	360		5 (least deprived)	682	755	690	701	611	3439		5 (least deprived)	3127	3362	3009	2447	2627	14572
		103	319	280	194	501	1397			2255	2757	2323	2454	2537	12326			14073	15956	14100	11730	12245	68104
	Expected Values	16.884	52.2913	45.8984	31.801	82.1253	229		Expected Values	377.968	462.11	389.365	411.323	425.235	2066		Expected Values	3276.89	3715.35	3283.18	2731.33	2851.25	15858
	Expected Values	19.3908	60.0551	52.713	36.5225	94.3185	263		Expected Values	352.538	431.019	363.169	383.649	396.625	1927		Expected Values	2768.97	3139.47	2774.29	2307.97	2409.3	13400
	Expected Values	20.1281	62.3386	54.7173	37.9112	97.9048	273		Expected Values	385.286	471.056	396.904	419.286	433.468	2106		Expected Values	2483.6	2815.92	2488.37	2070.11	2161	12019
	Expected Values	20.0544	62.1102	54.5168	37.7724	97.5462	272		Expected Values	510.055	623.602	525.436	555.067	573.84	2788		Expected Values	2532.37	2871.21	2537.23	2110.76	2203.43	12255
	Expected Values	26.5426	82.2047	72.1546	49.9928	129.105	360		Expected Values	629.153	769.213	648.126	684.675	707.832	3439		Expected Values	3011.16	3414.06	3016.93	2509.83	2620.02	14572
		103	319	280	194	501	1397			2255	2757	2323	2454	2537	12326			14073	15956	14100	11730	12245	68104
		0.0108458	p							7.55084e-06	p							1.27574e-13	p
	CityandTown	32	110	72	74	244	532		CityandTown	1133	1379	1107	1194	1199	6012		CityandTown	6086	6704	6082	5065	5523	29460
	Conurbation	46	142	130	84	142	544		Conurbation	585	751	641	624	765	3366		Conurbation	5873	6900	6118	5152	5123	29166
	Rural	25	67	78	36	117	323		Rural	543	631	579	640	578	2971		Rural	2137	2390	1937	1528	1627	9619
		103	319	280	194	503	1399			2261	2761	2327	2458	2542	12349			14096	15994	14137	11745	12273	68245
	Expected Values	39.168	121.307	106.476	73.7727	191.277	532		Expected Values	1100.75	1344.17	1132.88	1196.66	1237.55	6012		Expected Values	6084.96	6904.29	6102.66	5070.08	5298.01	29460
	Expected Values	40.0515	124.043	108.878	75.4367	195.591	544		Expected Values	616.287	752.573	634.277	669.984	692.88	3366		Expected Values	6024.24	6835.39	6041.76	5019.48	5245.14	29166
	Expected Values	23.7806	73.6505	64.6462	44.7906	116.132	323		Expected Values	543.966	664.259	559.844	591.361	611.57	2971		Expected Values	1986.8	2254.32	1992.58	1655.43	1729.86	9619
		103	319	280	194	503	1399			2261	2761	2327	2458	2542	12349			14096	15994	14137	11745	12273	68245
		2.30329e-09	p							0.00217372	p							7.10995e-11	p
	A	24	56	57	44	95	276		A	194	271	188	184	200	1037		A	2233	2948	2548	1967	2045	11741
	B	2	13	12	4	6	37		B	24	48	54	41	28	195		B	714	764	558	516	486	3038
	M	4	24	20	11	24	83		M	76	72	64	59	71	342		M	629	706	597	520	592	3044
	O	0	8	6	4	0	18		O	16	11	14	12	12	65		O	168	190	171	153	179	861
	W	69	201	169	125	335	899		W	1819	2220	1869	2039	2098	10045		W	9715	10694	9695	8145	8528	46777
		99	302	264	188	460	1313			2129	2622	2189	2335	2409	11684			13459	15302	13569	11301	11830	65461
	Expected Values	20.8104	63.4821	55.4943	39.5187	96.6946	276		Expected Values	188.957	232.713	194.282	207.24	213.808	1037		Expected Values	2413.99	2744.55	2433.72	2026.93	2121.81	11741
	Expected Values	2.78979	8.51028	7.43945	5.29779	12.9627	37		Expected Values	35.5319	43.7598	36.5333	38.97	40.205	195		Expected Values	624.623	710.155	629.728	524.472	549.022	3038
	Expected Values	6.25819	19.0906	16.6885	11.8842	29.0784	83		Expected Values	62.3175	76.748	64.0738	68.3473	70.5134	342		Expected Values	625.857	711.558	630.972	525.507	550.106	3044
	Expected Values	1.3572	4.14014	3.61919	2.5773	6.30617	18		Expected Values	11.844	14.5866	12.1778	12.99	13.4017	65		Expected Values	177.024	201.265	178.471	148.641	155.598	861
	Expected Values	67.7845	206.777	180.759	128.722	314.958	899		Expected Values	1830.35	2254.19	1881.93	2007.45	2071.07	10045		Expected Values	9617.51	10934.5	9696.11	8075.45	8453.46	46777
		99	302	264	188	460	1313			2129	2622	2189	2335	2409	11684			13459	15302	13569	11301	11830	65461
		0.0133505	p							0.00351503	p							4.33192e-12	p
	Asplenia Households	0	2	0	2	6	10		Asplenia Households	17	13	9	17	21	77		Asplenia Households	48	71	46	53	56	274
	No Asplenia Households	103	319	280	196	499	1397		No Asplenia Households	2250	2756	2324	2441	2527	12298		No Asplenia Households	14089	15973	14145	11739	12283	68229
		103	321	280	198	505	1407			2267	2769	2333	2458	2548	12375			14137	16044	14191	11792	12339	68503
	Expected Values	0.732054	2.28145	1.99005	1.40725	3.5892	10		Expected Values	14.1058	17.2293	14.5164	15.2942	15.8542	77		Expected Values	56.5455	64.1732	56.7615	47.1659	49.3538	274
	Expected Values	102.268	318.719	278.01	196.593	501.411	1397		Expected Values	2252.89	2751.77	2318.48	2442.71	2532.15	12298		Expected Values	14080.5	15979.8	14134.2	11744.8	12289.6	68229
		103	321	280	198	505	1407			2267	2769	2333	2458	2548	12375			14137	16044	14191	11792	12339	68503
		0.324119	p							0.229065	p							0.222915	p
	Asthma Households	8	25	14	15	42	104		Asthma Households	385	401	357	395	350	1888		Asthma Households	1063	1218	999	842	968	5090
	No Asthma Households	95	296	266	183	463	1303		No AsthmaHouseholds	1882	2368	1976	2063	2198	10487		No Asthma Households	13074	14826	13192	10950	11371	63413
		103	321	280	198	505	1407			2267	2769	2333	2458	2548	12375			14137	16044	14191	11792	12339	68503
	Expected Values	7.61336	23.7271	20.6965	14.6354	37.3276	104		Expected Values	345.866	422.454	355.936	375.006	388.737	1888		Expected Values	1050.43	1192.12	1054.44	876.185	916.829	5090
	Expected Values	95.3866	297.273	259.303	183.365	467.672	1303		Expected Values	1921.13	2346.55	1977.06	2082.99	2159.26	10487		Expected Values	13086.6	14851.9	13136.6	10915.8	11422.2	63413
		103	321	280	198	505	1407			2267	2769	2333	2458	2548	12375			14137	16044	14191	11792	12339	68503
		0.545201	p							0.0150755	p							0.0765968	p
	CHD Households	4	25	9	8	44	90		CHD Households	335	433	346	437	456	2007		CHD Households	260	339	269	263	259	1390
	No CHD Households	99	296	271	190	461	1317		No CHD Households	1932	2336	1987	2021	2092	10368		No CHD Households	13877	15705	13922	11529	12080	67113
		103	321	280	198	505	1407			2267	2769	2333	2458	2548	12375			14137	16044	14191	11792	12339	68503
	Expected Values	6.58849	20.533	17.9104	12.6652	32.3028	90		Expected Values	367.666	449.081	378.37	398.643	413.239	2007		Expected Values	286.855	325.55	287.951	239.272	250.372	1390
	Expected Values	96.4115	300.467	262.09	185.335	472.697	1317		Expected Values	1899.33	2319.92	1954.63	2059.36	2134.76	10368		Expected Values	13850.1	15718.4	13903	11552.7	12088.6	67113
		103	321	280	198	505	1407			2267	2769	2333	2458	2548	12375			14137	16044	14191	11792	12339	68503
		0.0102424	p							0.0018129	p							0.130106	p
	CKD Households	1	20	3	8	19	51		CKD Households	236	309	208	274	309	1336		CKD Households	81	97	104	77	79	438
	No CKD Households	102	301	277	190	486	1356		No CKD Households	2031	2460	2125	2184	2239	11039		No CKD Households	14056	15947	14087	11715	12260	68065
		103	321	280	198	505	1407			2267	2769	2333	2458	2548	12375			14137	16044	14191	11792	12339	68503
	Expected Values	3.73348	11.6354	10.1493	7.17697	18.3049	51		Expected Values	244.744	298.94	251.87	265.365	275.081	1336		Expected Values	90.3903	102.583	90.7356	75.3966	78.8941	438
	Expected Values	99.2665	309.365	269.851	190.823	486.695	1356		Expected Values	2022.26	2470.06	2081.13	2192.64	2272.92	11039		Expected Values	14046.6	15941.4	14100.3	11716.6	12260.1	68065
		103	321	280	198	505	1407			2267	2769	2333	2458	2548	12375			14137	16044	14191	11792	12339	68503
		0.00843821	p							0.00639903	p							0.513112	p
	Diabetes Households	3	31	14	13	49	110		Diabetes Households	264	336	272	326	336	1534		Diabetes Households	255	357	274	270	302	1458
	No Diabetes Households	100	290	266	185	456	1297		No Diabetes Households	2003	2433	2061	2132	2212	10841		No Diabetes Households	13882	15687	13917	11522	12037	67045
		103	321	280	198	505	1407			2267	2769	2333	2458	2548	12375			14137	16044	14191	11792	12339	68503
	Expected Values	8.05259	25.0959	21.8905	15.4797	39.4812	110		Expected Values	281.016	343.244	289.198	304.693	315.849	1534		Expected Values	300.888	341.476	302.038	250.978	262.62	1458
	Expected Values	94.9474	295.904	258.109	182.52	465.519	1297		Expected Values	1985.98	2425.76	2043.8	2153.31	2232.15	10841		Expected Values	13836.1	15702.5	13889	11541	12076.4	67045
		103	321	280	198	505	1407			2267	2769	2333	2458	2548	12375			14137	16044	14191	11792	12339	68503
		0.0271106	p							0.223814	p							0.00121349	p
	Immuno Households	3	6	7	8	14	38		Immuno Households	90	118	111	122	116	557		Immuno Households	184	199	155	131	117	786
	No Immuno Households	100	315	273	190	491	1369		No Immuno Households	2177	2651	2222	2336	2432	11818		No Immuno Households	13953	15845	14036	11661	12222	67717
		103	321	280	198	505	1407			2267	2769	2333	2458	2548	12375			14137	16044	14191	11792	12339	68503
	Expected Values	2.78181	8.66951	7.56219	5.34755	13.6389	38		Expected Values	102.038	124.633	105.009	110.635	114.686	557		Expected Values	162.207	184.088	162.827	135.301	141.577	786
	Expected Values	100.218	312.33	272.438	192.652	491.361	1369		Expected Values	2164.96	2644.37	2227.99	2347.37	2433.31	11818		Expected Values	13974.8	15859.9	14028.2	11656.7	12197.4	67717
		103	321	280	198	505	1407			2267	2769	2333	2458	2548	12375			14137	16044	14191	11792	12339	68503
		0.68672	p							0.485058	p							0.060634	p
	Liver Households	0	4	0	2	4	10		Liver Households	27	21	15	15	20	98		Liver Households	28	29	28	20	36	141
	No Liver Households	103	317	280	196	501	1397		No Liver Households	2240	2748	2318	2443	2528	12277		No Liver Households	14109	16015	14163	11772	12303	68362
		103	321	280	198	505	1407			2267	2769	2333	2458	2548	12375			14137	16044	14191	11792	12339	68503
	Expected Values	0.732054	2.28145	1.99005	1.40725	3.5892	10		Expected Values	17.9528	21.9282	18.4755	19.4654	20.1781	98		Expected Values	29.0982	33.0234	29.2094	24.2715	25.3974	141
	Expected Values	102.268	318.719	278.01	196.593	501.411	1397		Expected Values	2249.05	2747.07	2314.52	2438.53	2527.82	12277		Expected Values	14107.9	16011	14161.8	11767.7	12313.6	68362
		103	321	280	198	505	1407			2267	2769	2333	2458	2548	12375			14137	16044	14191	11792	12339	68503
		0.361422	p							0.175929	p							0.216869	p
	MorbidObesity Households	1	19	11	6	19	56		MorbidObesity Households	134	122	129	147	127	659		MorbidObesity Households	238	298	263	234	272	1305
	No Morbid Obesity Households	102	302	269	192	486	1351		No MorbidObesity Households	2133	2647	2204	2311	2421	11716		No MorbidObesity Households	13899	15746	13928	11558	12067	67198
		103	321	280	198	505	1407			2267	2769	2333	2458	2548	12375			14137	16044	14191	11792	12339	68503
	Expected Values	4.0995	12.7761	11.1443	7.8806	20.0995	56		Expected Values	120.723	147.456	124.238	130.895	135.687	659		Expected Values	269.314	305.642	270.342	224.641	235.061	1305
	Expected Values	98.9005	308.224	268.856	190.119	484.9	1351		Expected Values	2146.28	2621.54	2208.76	2327.11	2412.31	11716		Expected Values	13867.7	15738.4	13920.7	11567.4	12103.9	67198
		103	321	280	198	505	1407			2267	2769	2333	2458	2548	12375			14137	16044	14191	11792	12339	68503
		0.189635	p							0.0596807	p							0.0338503	p
	Neuro Households	1	14	4	5	32	56		Neuro Households	222	291	245	326	365	1449		Neuro Households	129	181	151	135	120	716
	No Neuro Households	102	307	276	193	473	1351		No Neuro Households	2045	2478	2088	2132	2183	10926		No Neuro Households	14008	15863	14040	11657	12219	67787
		103	321	280	198	505	1407			2267	2769	2333	2458	2548	12375			14137	16044	14191	11792	12339	68503
	Expected Values	4.0995	12.7761	11.1443	7.8806	20.0995	56		Expected Values	265.445	324.225	273.173	287.809	298.348	1449		Expected Values	147.761	167.693	148.326	123.251	128.968	716
	Expected Values	98.9005	308.224	268.856	190.119	484.9	1351		Expected Values	2001.55	2444.78	2059.83	2170.19	2249.65	10926		Expected Values	13989.2	15876.3	14042.7	11668.7	12210	67787
		103	321	280	198	505	1407			2267	2769	2333	2458	2548	12375			14137	16044	14191	11792	12339	68503
		0.00334799	p							1.2289e-07	p							0.259276	p
	Pregnancy Households	1	1	0	0	4	6		Pregnancy Households	16	31	26	17	23	113		Pregnancy Households	256	310	228	181	168	1143
	No Pregnancy Households	102	320	280	198	501	1401		No Pregnancy Households	2251	2738	2307	2441	2525	12262		No Pregnancy Households	13881	15734	13963	11611	12171	67360
		103	321	280	198	505	1407			2267	2769	2333	2458	2548	12375			14137	16044	14191	11792	12339	68503
	Expected Values	0.439232	1.36887	1.19403	0.84435	2.15352	6		Expected Values	20.7007	25.2846	21.3034	22.4448	23.2666	113		Expected Values	235.882	267.701	236.783	196.754	205.881	1143
	Expected Values	102.561	319.631	278.806	197.156	502.846	1401		Expected Values	2246.3	2743.72	2311.7	2435.56	2524.73	12262		Expected Values	13901.1	15776.3	13954.2	11595.2	12133.1	67360
		103	321	280	198	505	1407			2267	2769	2333	2458	2548	12375			14137	16044	14191	11792	12339	68503
		0.347805	p							0.312584	p							0.00173249	p
	Respiratory Households	0	8	3	6	6	23		Respiratory Households	167	187	154	209	206	923		Respiratory Households	68	77	58	59	69	331
	No Respiratory Households	103	313	277	192	499	1384		No Respiratory Households	2100	2582	2179	2249	2342	11452		No Respiratory Households	14069	15967	14133	11733	12270	68172
		103	321	280	198	505	1407			2267	2769	2333	2458	2548	12375			14137	16044	14191	11792	12339	68503
	Expected Values	1.68372	5.24733	4.57711	3.23667	8.25515	23		Expected Values	169.086	206.528	174.009	183.332	190.045	923		Expected Values	68.3086	77.5231	68.5696	56.9778	59.6209	331
	Expected Values	101.316	315.753	275.423	194.763	496.745	1384		Expected Values	2097.91	2562.47	2158.99	2274.67	2357.96	11452		Expected Values	14068.7	15966.5	14122.4	11735	12279.4	68172
		103	321	280	198	505	1407			2267	2769	2333	2458	2548	12375			14137	16044	14191	11792	12339	68503
		0.149308	p							0.0432078	p							0.525444	p
	London	36	120	100	62	85	403		London	252	368	320	321	311	1572		London	4238	5130	4282	3591	3280	20521
	Midlands And East	14	56	44	38	87	239		Midlands And East	542	633	513	617	541	2846		Midlands And East	2072	2194	1906	1591	1756	9519
	North	17	59	49	45	141	311		North	762	961	781	754	977	4235		North	3822	4396	4222	3557	3854	19851
	South	36	86	87	53	192	454		South	711	807	719	766	719	3722		South	4005	4324	3781	3053	3449	18612
		103	321	280	198	505	1407			2267	2769	2333	2458	2548	12375			14137	16044	14191	11792	12339	68503
	Expected Values	29.5018	91.9424	80.199	56.7122	144.645	403		Expected Values	287.978	351.747	296.362	312.24	323.673	1572		Expected Values	4234.93	4806.2	4251.11	3532.45	3696.31	20521
	Expected Values	17.4961	54.5267	47.5622	33.6333	85.7818	239		Expected Values	521.364	636.814	536.543	565.29	585.989	2846		Expected Values	1964.44	2229.43	1971.94	1638.59	1714.6	9519
	Expected Values	22.7669	70.9531	61.8905	43.7655	111.624	311		Expected Values	775.818	947.613	798.404	841.182	871.982	4235		Expected Values	4096.66	4649.28	4112.31	3417.12	3575.63	19851
	Expected Values	33.2353	103.578	90.3483	63.8891	162.95	454		Expected Values	681.84	832.826	701.691	739.287	766.356	3722		Expected Values	3840.97	4359.09	3855.64	3203.84	3352.46	18612
		103	321	280	198	505	1407			2267	2769	2333	2458	2548	12375			14137	16044	14191	11792	12339	68503
		1.89256e-09	p							5.05938e-06	p							1.96842e-28	p

## Sheet: ASP Denom
Index

## Sheet: ASP Cases
		Season	Sex	AgeBand1	ONSPop	ILITransmittedIntheHousehold	LRTITransmittedIntheHousehold	URTITransmittedIntheHousehold
		2013-14	F	00-04	1665310	8	219	3009
		2013-14	F	05-09	1555935	5	66	1004
		2013-14	F	10-14	1452668	2	15	418
		2013-14	F	15-19	1584088	1	21	226
		2013-14	F	20-24	1774376	4	27	288
		2013-14	F	25-29	1844708	6	46	613
		2013-14	F	30-34	1850268	6	61	781
		2013-14	F	35-39	1687739	5	80	666
		2013-14	F	40-44	1912301	5	68	407
		2013-14	F	45-49	1986075	5	57	187
		2013-14	F	50-54	1824684	1	51	109
		2013-14	F	55-59	1574641	1	70	90
		2013-14	F	60-64	1499767	7	65	77
		2013-14	F	65-69	1498119	0	73	56
		2013-14	F	70-74	1106851	0	69	30
		2013-14	F	75-79	944545	1	89	30
		2013-14	F	80+	1569773	2	176	22
		2013-14	M	00-04	-1748820	-9	-225	-3271
		2013-14	M	05-09	-1631984	-3	-60	-979
		2013-14	M	10-14	-1523725	-4	-31	-364
		2013-14	M	15-19	-1670664	-3	-19	-155
		2013-14	M	20-24	-1829362	-3	-17	-71
		2013-14	M	25-29	-1840624	-1	-22	-129
		2013-14	M	30-34	-1831757	-3	-32	-242
		2013-14	M	35-39	-1681435	-4	-39	-294
		2013-14	M	40-44	-1877592	-1	-46	-190
		2013-14	M	45-49	-1939699	-3	-35	-111
		2013-14	M	50-54	-1792829	-2	-31	-67
		2013-14	M	55-59	-1539583	0	-53	-43
		2013-14	M	60-64	-1440004	-3	-59	-60
		2013-14	M	65-69	-1419680	-3	-70	-52
		2013-14	M	70-74	-998923	0	-58	-29
		2013-14	M	75-79	-798929	-1	-87	-37
		2013-14	M	80+	-968359	-1	-130	-30
		2014-15	F	00-04	1673217	23	226	3183
		2014-15	F	05-09	1597216	17	70	1240
		2014-15	F	10-14	1451558	12	28	530
		2014-15	F	15-19	1572189	8	21	296
		2014-15	F	20-24	1769057	2	26	300
		2014-15	F	25-29	1857183	11	59	668
		2014-15	F	30-34	1862898	9	70	855
		2014-15	F	35-39	1701231	17	86	784
		2014-15	F	40-44	1868974	14	62	405
		2014-15	F	45-49	1983144	9	79	257
		2014-15	F	50-54	1877446	8	72	152
		2014-15	F	55-59	1610436	9	64	117
		2014-15	F	60-64	1487843	7	77	99
		2014-15	F	65-69	1528871	5	92	85
		2014-15	F	70-74	1146831	9	96	48
		2014-15	F	75-79	964595	6	97	46
		2014-15	F	80+	1590733	17	294	37
		2014-15	M	00-04	-1757740	-17	-244	-3503
		2014-15	M	05-09	-1675149	-18	-66	-1157
		2014-15	M	10-14	-1521497	-12	-40	-498
		2014-15	M	15-19	-1658765	-5	-35	-209
		2014-15	M	20-24	-1837360	-2	-16	-84
		2014-15	M	25-29	-1861199	-3	-19	-142
		2014-15	M	30-34	-1844311	-4	-43	-259
		2014-15	M	35-39	-1694773	-8	-48	-302
		2014-15	M	40-44	-1838430	-9	-56	-226
		2014-15	M	45-49	-1935219	-8	-45	-152
		2014-15	M	50-54	-1839842	-12	-56	-93
		2014-15	M	55-59	-1576145	-6	-57	-67
		2014-15	M	60-64	-1426088	-7	-58	-63
		2014-15	M	65-69	-1446590	-3	-82	-58
		2014-15	M	70-74	-1040581	-7	-106	-51
		2014-15	M	75-79	-820363	-10	-93	-36
		2014-15	M	80+	-999144	-7	-186	-42
		2015-16	F	00-04	1674292	22	200	2919
		2015-16	F	05-09	1638558	14	65	1088
		2015-16	F	10-14	1465058	4	19	464
		2015-16	F	15-19	1562775	4	28	259
		2015-16	F	20-24	1759789	6	24	296
		2015-16	F	25-29	1870588	9	56	515
		2015-16	F	30-34	1870145	18	66	820
		2015-16	F	35-39	1740276	18	60	618
		2015-16	F	40-44	1831314	13	45	401
		2015-16	F	45-49	1967553	7	55	195
		2015-16	F	50-54	1927622	9	65	124
		2015-16	F	55-59	1656661	3	71	100
		2015-16	F	60-64	1482039	4	78	79
		2015-16	F	65-69	1552351	5	82	47
		2015-16	F	70-74	1187382	3	85	37
		2015-16	F	75-79	973338	0	68	24
		2015-16	F	80+	1597300	0	175	36
		2015-16	M	00-04	-1760388	-22	-248	-3179
		2015-16	M	05-09	-1718905	-15	-63	-1062
		2015-16	M	10-14	-1535237	-21	-26	-436
		2015-16	M	15-19	-1650514	-3	-19	-166
		2015-16	M	20-24	-1832468	-2	-21	-98
		2015-16	M	25-29	-1887380	-4	-16	-132
		2015-16	M	30-34	-1857883	-13	-27	-229
		2015-16	M	35-39	-1730642	-7	-56	-267
		2015-16	M	40-44	-1805140	-18	-41	-173
		2015-16	M	45-49	-1921807	-9	-45	-130
		2015-16	M	50-54	-1883378	-7	-43	-71
		2015-16	M	55-59	-1621661	-5	-48	-51
		2015-16	M	60-64	-1422682	-3	-54	-48
		2015-16	M	65-69	-1464784	-6	-82	-55
		2015-16	M	70-74	-1081238	-2	-90	-28
		2015-16	M	75-79	-830890	-1	-75	-11
		2015-16	M	80+	-1024289	-3	-137	-33
		2016-17	F	00-04	1671407	14	168	2296
		2016-17	F	05-09	1672583	11	51	876
		2016-17	F	10-14	1497833	11	21	401
		2016-17	F	15-19	1547611	3	25	262
		2016-17	F	20-24	1735865	1	24	251
		2016-17	F	25-29	1887371	6	45	428
		2016-17	F	30-34	1874726	10	61	668
		2016-17	F	35-39	1783165	13	50	546
		2016-17	F	40-44	1778839	8	68	332
		2016-17	F	45-49	1963255	7	55	202
		2016-17	F	50-54	1961512	7	60	115
		2016-17	F	55-59	1707241	5	66	85
		2016-17	F	60-64	1494368	5	67	67
		2016-17	F	65-69	1561477	3	104	59
		2016-17	F	70-74	1243844	3	94	44
		2016-17	F	75-79	968214	4	101	35
		2016-17	F	80+	1617836	5	257	27
		2016-17	M	00-04	-1757639	-13	-226	-2509
		2016-17	M	05-09	-1755683	-4	-50	-828
		2016-17	M	10-14	-1572421	-10	-29	-385
		2016-17	M	15-19	-1631799	-5	-19	-187
		2016-17	M	20-24	-1824091	-2	-19	-76
		2016-17	M	25-29	-1924216	-5	-16	-96
		2016-17	M	30-34	-1874897	-4	-13	-203
		2016-17	M	35-39	-1773846	-4	-40	-218
		2016-17	M	40-44	-1756427	-5	-49	-152
		2016-17	M	45-49	-1919824	-4	-52	-118
		2016-17	M	50-54	-1911583	-4	-42	-59
		2016-17	M	55-59	-1670419	-5	-50	-55
		2016-17	M	60-64	-1436605	-2	-59	-47
		2016-17	M	65-69	-1470578	-5	-85	-50
		2016-17	M	70-74	-1137445	-3	-91	-42
		2016-17	M	75-79	-827832	-3	-98	-39
		2016-17	M	80+	-1055615	-4	-203	-34
		2017-18	F	00-04	1671407	18	193	2373
		2017-18	F	05-09	1672583	19	58	1018
		2017-18	F	10-14	1497833	16	29	485
		2017-18	F	15-19	1547611	11	15	215
		2017-18	F	20-24	1735865	8	23	234
		2017-18	F	25-29	1887371	8	42	417
		2017-18	F	30-34	1874726	27	68	653
		2017-18	F	35-39	1783165	21	74	622
		2017-18	F	40-44	1778839	19	48	348
		2017-18	F	45-49	1963255	21	52	187
		2017-18	F	50-54	1961512	19	71	136
		2017-18	F	55-59	1707241	12	74	87
		2017-18	F	60-64	1494368	16	79	77
		2017-18	F	65-69	1561477	12	104	60
		2017-18	F	70-74	1243844	12	88	39
		2017-18	F	75-79	968214	9	103	29
		2017-18	F	80+	1617836	17	303	37
		2017-18	M	00-04	-1757639	-19	-206	-2443
		2017-18	M	05-09	-1755683	-20	-41	-964
		2017-18	M	10-14	-1572421	-21	-36	-467
		2017-18	M	15-19	-1631799	-13	-29	-161
		2017-18	M	20-24	-1824091	-7	-12	-86
		2017-18	M	25-29	-1924216	-3	-9	-104
		2017-18	M	30-34	-1874897	-4	-33	-188
		2017-18	M	35-39	-1773846	-21	-35	-255
		2017-18	M	40-44	-1756427	-18	-37	-190
		2017-18	M	45-49	-1919824	-21	-41	-121
		2017-18	M	50-54	-1911583	-19	-53	-74
		2017-18	M	55-59	-1670419	-10	-51	-78
		2017-18	M	60-64	-1436605	-14	-76	-53
		2017-18	M	65-69	-1470578	-11	-79	-41
		2017-18	M	70-74	-1137445	-8	-90	-37
		2017-18	M	75-79	-827832	-11	-88	-31
		2017-18	M	80+	-1055615	-20	-208	-29

## Sheet: Age rates
											ILI		LRTI		URTI
	Season	Sex	AgeBand	Denom	ILI incIH	LRTI incIH	URTI incIH	ILIPer100000	LRTIPer100000	URTIPer100000	LCIRate	UCIRate	LCIRate	UCIRate	LCIRate	UCIRate
	2013-14	F	00-04	48542	8	219	3009	16.4806	451.156	6198.76	6.18022	28.841	393.474	510.898	5984.51	6415.06
	2014-15	F	00-04	50486	23	226	3183	45.5572	447.649	6304.72	27.7305	65.3647	390.207	507.071	6092.78	6516.66
	2015-16	F	00-04	51497	22	200	2919	42.7209	388.372	5668.29	25.2442	62.1395	335.942	442.744	5470.22	5868.3
	2016-17	F	00-04	51465	14	168	2296	27.203	326.435	4461.28	13.6015	42.7475	277.859	376.955	4284.47	4640.05
	2017-18	F	00-04	51490	18	193	2373	34.9582	374.83	4608.66	19.4212	52.4374	322.393	429.21	4428.04	4791.22
	2013-14	M	00-04	51136	9	225	3271	17.6001	440.003	6396.67	7.82228	29.3335	383.292	498.67	6185.47	6609.82
	2014-15	M	00-04	52880	17	244	3503	32.1483	461.422	6624.43	17.0197	49.1679	404.69	520.045	6412.63	6838.12
	2015-16	M	00-04	53825	22	248	3179	40.8732	460.752	5906.18	24.1523	59.4519	405.016	518.346	5707.39	6106.83
	2016-17	M	00-04	53917	13	226	2509	24.1111	419.163	4653.45	11.1282	37.0941	365.376	474.804	4477.25	4831.5
	2017-18	M	00-04	53613	19	206	2443	35.4392	384.235	4556.73	20.5174	52.2261	332.009	438.327	4381.4	4733.93
	2013-14	T	00-04	99678	17	444	6280	17.0549	445.434	6300.29	9.02907	26.084	404.302	487.57	6149.8	6451.77
	2014-15	T	00-04	103366	40	470	6686	38.6974	454.695	6468.28	27.0882	51.2741	414.063	496.295	6318.33	6618.23
	2015-16	T	00-04	105322	44	448	6098	41.7766	425.362	5789.86	30.383	54.1197	386.434	465.24	5649.34	5931.33
	2016-17	T	00-04	105382	27	394	4805	25.6211	373.878	4559.6	16.1318	36.0593	337.819	410.886	4434.34	4685.81
	2017-18	T	00-04	105103	37	399	4816	35.2036	379.628	4582.17	24.7376	46.6209	342.521	417.686	4456.58	4708.71
	2013-14	F	05-17	119690	8	93	1567	6.68393	77.7007	1309.22	2.50648	11.6969	62.6619	93.5751	1244.88	1374.38
	2014-15	F	05-17	125286	36	113	1964	28.7343	90.1936	1567.61	19.9543	38.3123	74.2302	106.955	1498.97	1637.05
	2015-16	F	05-17	129504	21	100	1726	16.2157	77.2177	1332.78	10.0383	23.1653	62.5463	92.6612	1271	1395.32
	2016-17	F	05-17	133378	25	85	1461	18.7437	63.7287	1095.38	11.996	26.2412	50.2332	77.9739	1039.9	1151.61
	2017-18	F	05-17	136864	40	99	1646	29.2261	72.3346	1202.65	20.4583	38.7246	58.4522	86.9476	1144.93	1260.38
	2013-14	M	05-17	126326	8	103	1443	6.33282	81.5351	1142.28	2.37481	11.0824	66.4946	97.3671	1083.7	1200.86
	2014-15	M	05-17	131414	33	126	1818	25.1115	95.8802	1383.41	16.741	34.2429	79.1392	112.621	1320.26	1446.57
	2015-16	M	05-17	135545	39	104	1612	28.7727	76.7273	1189.27	19.9196	38.3636	62.7098	91.4825	1131.73	1247.56
	2016-17	M	05-17	139407	19	90	1335	13.6292	64.5592	957.628	7.89057	20.0851	51.6473	78.1883	906.698	1009.28
	2017-18	M	05-17	143051	52	96	1548	36.3507	67.1089	1082.13	26.564	46.8364	53.827	81.09	1029	1135.96
	2013-14	T	05-17	246016	16	196	3010	6.50364	79.6696	1223.5	3.6583	9.75546	68.6947	91.051	1180.41	1266.99
	2014-15	T	05-17	256700	69	239	3782	26.8796	93.1048	1473.32	20.6467	33.5021	81.418	105.181	1426.96	1520.06
	2015-16	T	05-17	265049	60	204	3338	22.6373	76.9669	1259.39	16.978	28.6739	66.7801	87.531	1217.13	1302.02
	2016-17	T	05-17	272785	44	175	2796	16.1299	64.1531	1024.98	11.3643	20.8956	54.9884	73.6844	987.224	1063.11
	2017-18	T	05-17	279915	92	195	3194	32.8671	69.664	1141.06	26.4366	39.6549	60.0182	79.667	1101.76	1180.72
	2013-14	F	18-64	426598	40	534	3299	9.37651	125.176	773.328	6.56356	12.4239	114.628	135.959	747.073	799.816
	2014-15	F	18-64	443981	87	601	3739	19.5954	135.366	842.153	15.5412	23.8749	124.555	146.177	815.35	869.181
	2015-16	F	18-64	459694	88	532	3233	19.1432	115.729	703.294	15.2275	23.2764	105.94	125.736	679.147	727.658
	2016-17	F	18-64	471713	62	508	2772	13.1436	107.693	587.645	9.96369	16.5355	98.3649	117.232	566.022	609.481
	2017-18	F	18-64	483611	157	534	2833	32.4641	110.419	585.801	27.5014	37.6336	101.114	119.931	564.297	607.306
	2013-14	M	18-64	387935	22	341	1262	5.67105	87.9013	325.312	3.35108	8.2488	78.6214	97.439	307.526	343.356
	2014-15	M	18-64	404148	61	413	1434	15.0935	102.19	354.821	11.382	19.0524	92.5404	112.088	336.51	373.378
	2015-16	M	18-64	418035	68	355	1251	16.2666	84.9211	299.257	12.4391	20.3332	76.3094	93.7721	282.751	316.002
	2016-17	M	18-64	428980	35	348	1089	8.15889	81.1227	253.858	5.59467	10.9562	72.7307	89.7478	238.939	269.01
	2017-18	M	18-64	440988	119	357	1193	26.9849	80.9546	270.529	22.2228	31.9737	72.5643	89.3448	255.336	285.949
	2013-14	T	18-64	814533	62	875	4561	7.61172	107.424	559.953	5.77018	9.57604	100.426	114.544	543.747	576.158
	2014-15	T	18-64	848129	148	1014	5173	17.4502	119.557	609.931	14.7383	20.2799	112.247	126.985	593.424	626.556
	2015-16	T	18-64	877729	156	887	4484	17.7731	101.056	510.864	15.0388	20.6214	94.4483	107.778	496.053	525.789
	2016-17	T	18-64	900693	97	856	3861	10.7695	95.0379	428.67	8.66	12.99	88.7095	101.477	415.236	442.215
	2017-18	T	18-64	924599	276	891	4026	29.8508	96.3661	435.432	26.3898	33.4199	90.0931	102.747	422.021	448.951
	2013-14	F	65+	90593	3	407	138	3.31151	449.262	152.33	0	7.72687	406.212	493.416	126.941	177.718
	2014-15	F	65+	95612	37	579	216	38.6981	605.573	225.913	27.1932	51.2488	556.416	654.73	196.628	256.244
	2015-16	F	65+	98873	8	410	144	8.09119	414.673	145.641	3.0342	14.1596	375.229	455.129	122.379	169.915
	2016-17	F	65+	102104	15	556	165	14.6909	544.543	161.6	7.83515	22.5261	499.491	590.574	137.115	187.064
	2017-18	F	65+	105021	50	598	165	47.6095	569.41	157.111	35.231	60.9402	524.657	615.115	133.307	181.868
	2013-14	M	65+	93372	5	345	148	5.35492	369.49	158.506	1.07098	10.7098	330.934	409.116	133.873	184.209
	2014-15	M	65+	98584	27	467	187	27.3878	473.708	189.686	17.2442	38.5458	431.104	517.325	163.313	217.074
	2015-16	M	65+	102206	12	384	127	11.741	375.712	124.259	5.8705	18.5899	338.532	413.87	102.734	146.762
	2016-17	M	65+	105639	15	477	165	14.1993	451.538	156.192	7.57296	21.7723	411.78	492.242	132.527	180.804
	2017-18	M	65+	108435	50	465	138	46.1106	428.828	127.265	34.1218	59.0215	390.095	468.483	106.054	148.476
	2013-14	T	65+	183965	8	752	286	4.34865	408.773	155.464	1.63074	7.61014	379.964	438.127	137.526	173.946
	2014-15	T	65+	194196	64	1046	403	32.9564	538.631	207.522	25.2322	41.1955	506.19	571.587	187.439	228.12
	2015-16	T	65+	201079	20	794	271	9.94634	394.87	134.773	5.9678	14.4222	367.517	422.719	118.859	151.184
	2016-17	T	65+	207743	30	1033	330	14.4409	497.249	158.85	9.62728	19.7359	467.404	527.575	142.002	176.179
	2017-18	T	65+	213456	100	1063	303	46.8481	497.995	141.95	37.9469	56.2177	468.481	527.978	126.021	158.346
	2013-14	F	AllAg	685423	59	1253	8013	8.60782	182.807	1169.06	6.41939	10.9421	172.74	193.019	1143.67	1194.59
	2014-15	F	AllAg	715365	183	1519	9102	25.5813	212.339	1272.36	21.9468	29.3556	201.715	223.103	1246.5	1298.36
	2015-16	F	AllAg	739568	139	1242	8022	18.7948	167.936	1084.69	15.6848	22.0399	158.606	177.266	1061.16	1108.35
	2016-17	F	AllAg	758660	116	1317	6694	15.2901	173.596	882.345	12.5221	18.19	164.237	183.086	861.387	903.435
	2017-18	F	AllAg	776986	265	1424	7017	34.1061	183.272	903.105	30.1164	38.2246	173.877	192.796	882.127	924.212
	2013-14	M	AllAg	658769	44	1014	6124	6.67912	153.923	929.613	4.70575	8.6525	144.512	163.487	906.539	952.838
	2014-15	M	AllAg	687026	138	1250	6942	20.0866	181.944	1010.44	16.7388	23.4343	171.9	192.132	986.862	1034.17
	2015-16	M	AllAg	709611	141	1091	6169	19.87	153.746	869.35	16.6288	23.2522	144.727	162.906	847.788	891.052
	2016-17	M	AllAg	727943	82	1141	5098	11.2646	156.743	700.33	8.92927	13.7373	147.676	165.947	681.235	719.562
	2017-18	M	AllAg	746087	240	1124	5322	32.1678	150.653	713.322	28.1469	36.3228	141.941	159.499	694.289	732.488
	2013-14	T	AllAg	1344192	103	2267	14137	7.6626	168.652	1051.71	6.24911	9.15048	161.733	175.645	1034.52	1068.97
	2014-15	T	AllAg	1402391	321	2769	16044	22.8895	197.449	1144.05	20.3937	25.4565	190.104	204.864	1126.5	1161.66
	2015-16	T	AllAg	1449179	280	2333	14191	19.3213	160.988	979.244	17.1131	21.5984	154.501	167.543	963.235	995.322
	2016-17	T	AllAg	1486603	198	2458	11792	13.319	165.343	793.218	11.5027	15.2024	158.818	171.936	778.957	807.479
	2017-18	T	AllAg	1523073	505	2548	12339	33.1567	167.293	810.138	30.2678	36.1112	160.859	173.793	795.957	824.386

[truncated: 43 more sheets: Age rate Charts, Age Sex Standardised Rate, ASP Tables (Asthma), ASP Denom (Asthma), ASP Cases (Asthma), Household cases (Asthma), ASP Tables (Obesity), ASP Denom (Obesity), ASP Cases (Obesity), Household cases (Obesity), ASP Tables (Pregnancy), ASP Denom (Pregnancy), ASP Cases (Pregnancy), Household cases (Pregnancy), ASP Tables (Resp.), ASP Denom (Resp.), ASP Cases (Resp.), Household cases (Resp.), ASP Tables (CHD), ASP Denom (CHD) …]
